# Supplementary material for: Resting-State Cerebello-Cortical Dysfunction in Parkinson's Disease
Source: Front Neurol. 2021 Jan 28;11:594213. doi: 10.3389/fneur.2020.594213 (PMC7876057; doi:10.3389/fneur.2020.594213)
Supplement: Supplementary file 1 [file Table_1.XLSX]

## Sheet: Sheet1
Condition	Male	Female	Age	Dementia	MCI	No CI	MDS-UPDRS III	MoCA	Motion (mm)	GM Prob* (%)
PD	40	17	67.2±8.1	6	23	28	31.1±12.1	26.5±2.6	0.23±0.34	69.6±1.3
NC	19	11	70.7±8.8	0	9	21	-----	26.6±2.6	0.17±0.13	70.1±1.3
